# Supplementary material for: Future COVID-19 Booster Vaccine Refusal in Healthcare Workers after a Massive Breakthrough Infection Wave, a Nationwide Survey-Based Study
Source: Vaccines (Basel). 2023 May 16;11(5):987. doi: 10.3390/vaccines11050987 (PMC10222960; doi:10.3390/vaccines11050987)
Supplement: Supplementary file 1 [file vaccines-11-00987-s001.zip]

Archive with 1 entries (1 files):
- vaccines-2327357-supplementary.pdf
